# Supplementary material for: Range extensions of Pacific bone-eating worms (Annelida, Siboglinidae, Osedax)
Source: Biodivers Data J. 2023 Jun 30;11:e102803. doi: 10.3897/BDJ.11.e102803 (PMC10848615; doi:10.3897/BDJ.11.e102803)
Supplement: Supplementary material 1 — Supplementary Table 1 [file bdj-11-e102803-s001.xlsx]

## Sheet: Records Summary
Supplementary Table 1. Geographic and bathymetric occurrence records of all Osedax species known to date from peer-reviewed literature and GenBank sequences, including undescribed species referenced under informal names. New data in bold. Depths indicated as "?" were not reported but have been estimated as 925 m in Rouse et al. 2018 (based on mention of "A new sperm whale carcass discovered at a …
Species	Reference	Region	Locality (* = type locality)	Latitude	Longitude	Depth (m)	Remarks
Osedax antarcticus	Glover et al. 2013	Antarctica	Bransfield Strait, West Antarctic Peninsula *	-63.183	-61.636	568
	Glover et al. 2013	Antarctica	Bransfield Strait, West Antarctic Peninsula	-63.1645	-61.689	650
	Amon et al. 2014	Antarctica	East Scotia Sea, South Sandwich Arc, Kemp Caldera	-59.6945	-8.3515	1444-1446
Osedax braziliensis	Shimabukuro et al. 2019	Atlantic: SW	SP-3300, Brazil margin	-27.75	-43.6667	3328
	Fujiwara et al. 2019	Atlantic: SW	São Paulo Ridge, Brazil margin *	-28.5187	-41.6568	4204
Osedax bryani	Rouse et al. 2018	Pacific: NE	Monterey Bay, California, USA *	36.7083	-122.105	1820
Osedax byronbayensis	Georgieva et al. 2023	Pacific: SW	Byron Bay, New South Wales, Australia *	-28.05 to -28.10	154.08	999-1013
Osedax crouchi	Amon et al. 2014	Antarctica	Bransfield Strait, West Antarctic Peninsula *	-63.183	-61.636	568
	Amon et al. 2014	Antarctica	East Scotia Sea, South Sandwich Arc, Kemp Caldera	-59.6945	-8.3515	1444-1446
Osedax deceptionensis	Taboada et al. 2015	Antarctica	Whalers Bay, Deception Island, Bransfield Strait, West Antarctic Peninsula	-62.9899	-60.5614	10
	Taboada et al. 2015	Antarctica	Spanish Antarctic Base	-62.9748	-60.6751	10
	Glover et al. 2013	Antarctica	Whalers Bay, Deception Island, Bransfield Strait, West Antarctic Peninsula *	-62.9888	-60.5575	21
	Taboada et al. 2015	Antarctica	South Georgia Island	-54.2967	-37.9045	156
Osedax docricketts	Rouse et al. 2018	Pacific: NE	Monterey Bay, California, USA *	36.7718	-122.083	1018
	Pradillon et al. 2009 unpublished; discussed in Rouse et al. 2018	Pacific: NW	Sagami Bay, Japan	35.05	139.13	?
Osedax fenrisi	Eilertsen et al. 2020	Arctic	Arctic Mid-Ocean Ridge, near the Loki’s Castle Vent Field	73.567	8.15831	2341
	Eilertsen et al. 2020	Arctic	Arctic Mid-Ocean Ridge, near the Loki’s Castle Vent Field *	73.5671	8.15881	2341
Osedax frankpressi	This study	Pacific: NE	Oregon margin, USA	45.6067	-130.061	642	New northern record; new minimum depth record
	This study	Pacific: NE	Monterey Bay, California, USA	36.7718	-122.083	1018
	Shimabukuro et al. 2019	Atlantic: SW	SP-1500, Brazil margin	-25.9167	-45	1439
	Shimabukuro et al. 2019	Atlantic: SW	ES-1500, Brazil margin	-21.3333	-39.75	1444
	Jones et al. 2008	Pacific: NE	Monterey Bay, California, USA	36.7084	-122.105	1820
	This study	Pacific: E tropical	Jaco Scar, Costa Rica	9.11462	-84.8356	1845	New southern record
	Rouse et al. 2004	Pacific: NE	Monterey Bay, California, USA *	36.6133	-122.433	2891	Additional sequences provided in this work
Osedax jabba	Rouse et al. 2018	Pacific: NE	Monterey Bay, California, USA *	36.6101	-122.435	2898
Osedax japonicus	Fujikura et al. 2006	Pacific: NW	Cape Nomamisaki, Kyushu, Japan	31.3453	129.988	227
	Fujikura et al. 2006	Pacific: NW	Cape Nomamisaki, Kyushu, Japan *	31.314	129.992	245
Osedax knutei	This study	Pacific: NE	San Diego, California, USA	32.7769	-117.488	845	New southern record; new minimum depth record
	This study	Pacific: NE	Monterey Bay, California, USA	36.7131	-122.185	875	Exact depth not recorded but no greater than 875 m
	This study	Pacific: E tropical	Mound 12, Costa Rica	8.92998	-84.3117	992	New southern record
	Rouse et al. 2018	Pacific: NE	Monterey Bay, California, USA *	36.7718	-122.083	1018	Additional sequences provided in this work
	Rouse et al. 2018	Pacific: NE	Monterey Bay, California, USA	36.6	-122.433	2898	Additional sequence provided in this work
Osedax lehmani	Rouse et al. 2018	Pacific: NE	Monterey Bay, California, USA *	36.79	-122.887	385
Osedax lonnyi	Rouse et al. 2018	Pacific: NE	Monterey Bay, California, USA *	36.6101	-122.435	2898
Osedax mucofloris	Dahlgren et al. 2006	Atlantic: NE	Kosterfjord, Skagerrak, western Sweden	~59	~11 E	30	locality shown on a map (Fig. 1 of reference cited) but exact coordinates not listed
	Schander et al. 2010	Atlantic: NE	Bjørnafjord, south of Bergen, Norway	60.1843	5.5088	118
	Glover et al. 2005	Atlantic: NE	Kosterfjord, Skagerrak, western Sweden *	58.885	11.1067	125
Osedax nordenskjoeldi	Amon et al. 2014	Antarctica	Bransfield Strait, West Antarctic Peninsula *	-63.183	-61.636	568
	Amon et al. 2014	Antarctica	Bransfield Strait, West Antarctic Peninsula	-63.1645	-61.689	650
Osedax packardorum	Braby et al. 2007; discussed in Rouse et al. 2018	Pacific: NE	Monterey Bay, California, USA	36.79	-121.887	385	Additional sequence provided in this work
	This study	Pacific: NE	Hydrate Ridge, Oregon, USA	44.6701	-125.099	595-610	New northern record
	Rouse et al. 2018	Pacific: NE	Monterey Bay, California, USA	36.803	-121.995	633	Additional sequences provided in this work
	This study	Pacific: NE	Hydrate Ridge, Oregon, USA	44.5703	-125.152	810	Additional northern record
	This study	Pacific: NE	San Diego, California, USA	32.7769	-117.488	845	New southern record
	This study	Pacific: NE	Monterey Bay, California, USA	36.7131	-122.185	875	Exact depth not recorded but no greater than 875 m
	Rouse et al. 2018	Pacific: NE	Monterey Bay, California, USA *	36.7718	-122.083	1018	Additional sequence provided in this work
Osedax priapus	Rouse et al. 2015	Pacific: NE	Hydrate Ridge, Oregon, USA	44.669	-125.098	610	Additional sequences provided in this work
	Rouse et al. 2015	Pacific: NE	Monterey Bay, California, USA	36.802	121.994	633	Additional sequence provided in this work
	Rouse et al. 2015	Pacific: NE	Monterey Bay, California, USA *	36.6085	-122.157	740
Osedax randyi	Rouse et al. 2018	Pacific: NE	Monterey Bay, California, USA *	36.7718	-122.083	1018	Additional sequence provided in this work
	Pradillon et al. 2009 unpublished; discussed in Rouse et al. 2018	Pacific: NW	Sagami Bay, Japan	35.05	139.13	?
Osedax rogersi	Amon et al. 2014	Antarctica	East Scotia Sea, South Sandwich Arc, Kemp Caldera *	-59.6945	-8.3515	1444–1446
Osedax roseus	Rouse et al. 2008	Pacific: NE	Monterey Bay, California, USA	36.802	-121.994	633	Additional sequence provided in this work
	This study	Pacific: NE	San Diego, California, USA	32.7769	-117.488	845	New southern record
	Rouse et al. 2008	Pacific: NE	Monterey Bay, California, USA *	36.772	-122.083	1018	Additional sequence provided in this work
	Rouse et al. 2008	Pacific: NE	Monterey Bay, California, USA	36.708	-122.105	1820	Additional sequences provided in this work
	Pradillon et al. 2009 unpublished; discussed in Rouse et al. 2018	Pacific: NW	Sagami Bay, Japan	35.05	139.13	?
Osedax rubiplumus	Li et al. 2017	Antarctica	Flanders Bay	-65.0998	-63.1657	700
	Zhou et al. 2020a	Pacific: NE	Oregon margin, USA	43.9087	-125.171	1560
	Braby et al. 2007	Pacific: NE	Monterey Bay, California, USA	36.7081	-122.105	1820
	Rouse et al. 2004	Pacific: NE	Monterey Bay, California, USA *	36.6133	-122.433	2891
	Vrijenhoek et al. 2008	Pacific: NE	Monterey Bay, California, USA	36.613	-122.434	2893
	Zhou et al. 2020b	Indian	near Longqi vent field, Southwest Indian Ridge	-37.7835	49.6448	2908
	Pradillon et al. 2009 unpublished; discussed in Rouse et al. 2018	Pacific: NW	Sagami Bay, Japan	35.05	139.13	?
Osedax ryderi	Rouse et al. 2018	Pacific: NE	Monterey Bay, California, USA *	36.6101	-122.435	2898
Osedax sigridae	Rouse et al. 2018	Pacific: NE	Monterey Bay, California, USA *	36.7083	-122.105	1820
Osedax talkovici	This study	Pacific: NE	Hydrate Ridge, Oregon, USA	44.6701	-125.099	595-610	New northern record
	This study	Pacific: NE	Hydrate Ridge, Oregon, USA	44.6696	-125.104	615-618	Additional northern record
	Rouse et al. 2018	Pacific: NE	Monterey Bay, California, USA	36.803	-121.995	633	Additional sequences provided in this work
	This study	Pacific: NE	Hydrate Ridge, Oregon, USA	44.5703	-125.152	810	Additional northern record
	This study	Pacific: NE	San Diego, California, USA	32.7769	-117.488	845	New southern record
	Rouse et al. 2018	Pacific: NE	Monterey Bay, California, USA *	36.7718	-122.083	1018	Additional sequences provided in this work
Osedax tiburon	Rouse et al. 2018	Pacific: NE	Monterey Bay, California, USA *	36.7083	-122.105	1820
Osedax ventana	Rouse et al. 2018	Pacific: NE	Monterey Bay, California, USA *	36.6101	-122.435	2898
Osedax waadjum	Georgieva et al. 2023	Pacific: SW	Byron Bay, New South Wales, Australia *	-28.05 to -28.10	154.08	999-1013
Osedax westernflyer	Rouse et al. 2018	Pacific: NE	Monterey Bay, California, USA *	36.7083	-122.105	1820
	Pradillon et al. 2009 unpublished; discussed in Rouse et al. 2018	Pacific: NW	Sagami Bay, Japan	35.05	139.13	?
Osedax 'BioSuOr-1'	Shimabukuro et al. 2019	Atlantic: SW	SP-3300, Brazil margin	-27.75	-43.6667	3328
Osedax 'BioSuOr-2'	Shimabukuro et al. 2019	Atlantic: SW	SP-3300, Brazil margin	-27.75	-43.6667	3328
Osedax 'BioSuOr-3'	Shimabukuro et al. 2019	Atlantic: SW	SP-1500, Brazil margin	-25.9167	-45	1439
Osedax 'BioSuOr-4'	Shimabukuro et al. 2019	Atlantic: SW	SP-550, Brazil margin	-26.6	-46.15	550
Osedax 'MB16'	Salathé and Vrijenhoek, 2012	Pacific: NE	Monterey Bay, California, USA	36.772	-122.083	1820
Osedax 'mediterranea'	Taboada et al. 2015	Atlantic: Mediterranean	Blanes submarine canyon, NW Mediterranean	41.671	2.8898	53
Osedax 'sagami-3'	Pradillon et al. 2009 unpublished	Pacific: NW	Sagami Bay, Japan	35.05	139.13	?	GenBank records associated with NCBI:txid596124 (https://www.ncbi.nlm.nih.gov/nuccore/?term=txid596124): FM995537.1, FM998078.1, FM998079.1, FM998080.1, FM998081.1
Osedax 'sagami-4'	Pradillon et al. 2009 unpublished	Pacific: NW	Sagami Bay, Japan	35.05	139.13	?	GenBank records associated with NCBI:txid596127 (https://www.ncbi.nlm.nih.gov/nuccore/?term=txid596127): FM995541.1, FM998082.1
Osedax 'sagami-5'	Pradillon et al. 2009 unpublished	Pacific: NW	Sagami Bay, Japan	35.05	139.13	?	GenBank records associated with NCBI:txid596125 (https://www.ncbi.nlm.nih.gov/nuccore/?term=txid596125): FM995539.1, FM998083.1, FM998084.1, FM998085.1, FM998086.1, FM998087.1

## Sheet: References
References
Amon DJ, Wiklund H, Dahlgren TG, Copley JT, Smith CR, Jamieson AJ, Glover AG (2014) Molecular taxonomy of Osedax (Annelida: Siboglinidae) in the Southern Ocean. Zoologica Scripta 43: 405–417. https://doi.org/10.1111/zsc.12057
Braby CE, Rouse GW, Johnson SB, Jones WJ, Vrijenhoek RC (2007) Bathymetric and temporal variation among Osedax boneworms and associated megafauna on whale-falls in Monterey Bay, California. Deep-Sea Research Part I: Oceanographic Research Papers 54: 1773–1791. https://doi.org/10.1016/j.dsr.2007.05.014
Dahlgren TG, Wiklund H, Källström B, Lundälv T, Smith CR, Glover AG (2006) A shallow-water whale-fall experiment in the north Atlantic. Cahiers de Biologie Marine 47: 385–389.
Eilertsen MH, Dahlgren TG, Rapp HT (2020) A new species of Osedax (Siboglinidae: Annelida) from colonization experiments in the Arctic deep sea. Frontiers in Marine Science 7: 1–8. https://doi.org/10.3389/fmars.2020.00443
Fujikura K, Fujiwara Y, Kawato M (2006) A new species of Osedax (Annelida: Siboglinidae) associated with whale carcasses off Kyushu, Japan. Zoological Science 23: 733–740. https://doi.org/10.2108/zsj.23.733
Fujiwara Y, Kawato M, Yamamoto T, Yamanaka T, Sato-Okoshi W, Noda C, Tsuchida S, Komai T, Cubelio SS, Sasaki T, Jacobsen K, Kubokawa K, Fujikura K, Maruyama T, Furushima Y, Okoshi K, Miyake H, Miyazaki M, Nogi Y, Yatabe A, Okutani T (2007) Three-year investigations into sperm whale-fall ecosystems in Japan. Marine Ecology 28: 219–232. https://doi.org/10.1111/j.1439-0485.2007.00150.x
Fujiwara Y, Jimi N, Sumida PYG, Kawato M, Kitazato H (2019) New species of bone-eating worm Osedax from the abyssal South Atlantic Ocean (Annelida, Siboglinidae). ZooKeys 814: 53–69. https://doi.org/10.3897/zookeys.814.28869
Georgieva MN, Wiklund H, Ramos DA, Neal L, Glasby CJ, Gunton LM (2023) The annelid community of a natural deep-sea whale fall off eastern Australia. Records of the Australian Museum 75: 167–213. https://doi.org/10.3853/j.2201-4349.75.2023.1800
Glover AG, Källström B, Smith CR, Dahlgren TG (2005) World-wide whale worms? A new species of Osedax from the shallow north Atlantic. Proceedings of the Royal Society B: Biological Sciences 272: 2587–2592. https://doi.org/10.1098/rspb.2005.3275
Glover AG, Wiklund H, Taboada S, Avila C, Cristobo J, Smith CR, Kemp KM, Jamieson AJ, Dahlgren TG (2013) Bone-eating worms from the Antarctic: The contrasting fate of whale and wood remains on the Southern Ocean seafloor. Proceedings of the Royal Society B: Biological Sciences 280. https://doi.org/10.1098/rspb.2013.1390
Jones WJ, Johnson SB, Rouse GW, Vrijenhoek RC (2008) Marine worms (genus Osedax) colonize cow bones. Proceedings of the Royal Society B: Biological Sciences 275: 387–391. https://doi.org/10.1098/rspb.2007.1437
Li Y, Kocot KM, Whelan N V., Santos SR, Waits DS, Thornhill DJ, Halanych KM (2017) Phylogenomics of tubeworms (Siboglinidae, Annelida) and comparative performance of different reconstruction methods. Zoologica Scripta 46: 200–213. https://doi.org/10.1111/zsc.12201
Rouse GW, Goffredi SK, Vrijenhoek RC (2004) Osedax: Bone-eating marine worms with dwarf males. Science 305: 668–671. https://doi.org/10.1126/science.1098650
Rouse GW, Wilson NG, Worsaae K, Vrijenhoek RC (2015) A dwarf male reversal in bone-eating worms. Current Biology 25: 236–241. https://doi.org/10.1016/j.cub.2014.11.032
Rouse GW, Goffredi SK, Johnson SB, Vrijenhoek RC (2018) An inordinate fondness for Osedax (Siboglinidae: Annelida): Fourteen new species of bone worms from California. Zootaxa 4377: 451–489. https://doi.org/10.11646/zootaxa.4377.4.1
Rouse GW, Worsaae K, Johnson SB, Jones WJ, Vrijenhoek RC (2008) Acquisition of dwarf male “harems” by recently settled females of Osedax roseus n. sp. (Siboglinidae; Annelida). Biological Bulletin 214: 67–82. https://doi.org/10.2307/25066661
Salathé RM, Vrijenhoek RC (2012) Temporal variation and lack of host specificity among bacterial endosymbionts of Osedax bone worms (Polychaeta: Siboglinidae). BMC Evolutionary Biology 12. https://doi.org/10.1186/1471-2148-12-189
Schander C, Rapp HT, Dahlgren TG (2010) Osedax mucofloris (Polychaeta, Siboglinidae), a bone-eating marine worm new to Norway. Fauna norvegica 30: 5–8. https://doi.org/10.5324/fn.v30i0.632
Shimabukuro M, Sumida PYG (2019) Diversity of bone-eating Osedax worms on the deep Atlantic whale falls—bathymetric variation and inter-basin distributions. Marine Biodiversity 49: 2587–2599. https://doi.org/10.1007/s12526-019-00988-2
Taboada S, Riesgo A, Bas M, Arnedo MA, Cristobo J, Rouse GW, Avila C (2015) Bone-eating worms spread: Insights into shallow-water Osedax (Annelida, Siboglinidae) from Antarctic, subantarctic, and Mediterranean waters. PLoS ONE 10: 1–25. https://doi.org/10.1371/journal.pone.0140341
Vrijenhoek RC, Johnson SB, Rouse GW (2008) Bone-eating Osedax females and their “harems” of dwarf males are recruited from a common larval pool. Molecular Ecology 17: 4535–4544. https://doi.org/10.1111/j.1365-294X.2008.03937.x
Zhou Y, Li Y, Cheng H, Halanych KM, Wang C (2020a) The mitochondrial genome of the bone-eating worm Osedax rubiplumus (Annelida, Siboglinidae). Mitochondrial DNA Part B: Resources 5: 2267–2268. https://doi.org/10.1080/23802359.2020.1772680
Zhou Y, Wang Y, Li Y, Shen C, Liu Z, Wang C (2020b) First report of Osedax in the Indian Ocean indicative of trans-oceanic dispersal through the Southern Ocean. Marine Biodiversity 50: 4. https://doi.org/10.1007/s12526-019-01034-x
